# Supplementary material for: ARG2, MAP4K5 and TSTA3 as Diagnostic Markers of Steroid-Induced Osteonecrosis of the Femoral Head and Their Correlation With Immune Infiltration
Source: Front Genet. 2021 Jul 26;12:691465. doi: 10.3389/fgene.2021.691465 (PMC8350574; doi:10.3389/fgene.2021.691465)
Supplement: Supplementary List 1 — The list of 119 up-regulated and 264 down-regulated genes. [file Table_1.XLSX]

## Sheet: Sheet1
Gene	logFC	AveExpr	t	P.Value	adj.P.Val	B	Classification
TSTA3	-2.01685	7.78223	-10.2842	6.63e-13	9.16e-09	19.1564	down-regulated
PIP5K1B	-2.11059	4.77741	-10.1515	9.74e-13	9.16e-09	18.7913	down-regulated
CTNNAL1	-2.52408	5.15847	-9.8179	2.59e-12	1.31e-08	17.8621	down-regulated
IFRD2	-1.24439	6.14659	-9.79286	2.79e-12	1.31e-08	17.7917	down-regulated
HEPACAM2	-2.68195	3.95108	-9.64899	4.27e-12	1.61e-08	17.3857	down-regulated
SEC62	-1.31527	6.56372	-9.27261	1.32e-11	3.59e-08	16.3098	down-regulated
PNP	-1.56496	8.49964	-9.26879	1.34e-11	3.59e-08	16.2988	down-regulated
GYPA	-2.75444	3.95645	-9.21717	1.56e-11	3.67e-08	16.1497	down-regulated
CISD2	-2.37207	7.30568	-9.17869	1.75e-11	3.67e-08	16.0384	down-regulated
RHAG	-1.93592	3.40304	-9.08125	2.36e-11	4.17e-08	15.7555	down-regulated
TFDP2	-1.70888	4.92454	-9.07008	2.44e-11	4.17e-08	15.723	down-regulated
REXO2	-1.71373	6.04271	-9.03321	2.73e-11	4.28e-08	15.6156	down-regulated
STOM	-1.47887	8.06689	-8.97614	3.25e-11	4.7e-08	15.4489	down-regulated
MAP4K5	-1.19818	6.16692	-8.89795	4.13e-11	5.38e-08	15.2199	down-regulated
TBCEL	-1.3723	4.51303	-8.88547	4.29e-11	5.38e-08	15.1833	down-regulated
BPGM	-3.4287	6.69174	-8.85982	4.64e-11	5.45e-08	15.108	down-regulated
FBXL4	-1.13725	5.51238	-8.83756	4.97e-11	5.5e-08	15.0425	down-regulated
ARL4A	-2.0869	5.22395	-8.8187	5.26e-11	5.5e-08	14.987	down-regulated
DYRK3	-1.64969	4.79395	-8.67506	8.2e-11	7.76e-08	14.5629	down-regulated
ALDH5A1	-1.90555	4.76117	-8.66205	8.53e-11	7.76e-08	14.5244	down-regulated
UBE2F	-1.17225	6.53962	-8.65735	8.66e-11	7.76e-08	14.5104	down-regulated
CMAS	-1.31141	7.15676	-8.60738	1.01e-10	8.64e-08	14.3622	down-regulated
TFDP1	-1.64037	6.78805	-8.52348	1.31e-10	1.07e-07	14.1125	down-regulated
TCF3	-1.17866	7.00717	-8.481	1.5e-10	1.17e-07	13.9858	down-regulated
USP12	-1.78577	5.69941	-8.34494	2.29e-10	1.66e-07	13.5785	down-regulated
POLR1D	-1.41195	8.05723	-8.31087	2.55e-10	1.72e-07	13.4761	down-regulated
NSUN3	-1.71696	6.59758	-8.30935	2.56e-10	1.72e-07	13.4716	down-regulated
FAM20B	-1.05572	5.32339	-8.28335	2.78e-10	1.74e-07	13.3934	down-regulated
DNAJC6	-1.49059	2.84047	-8.23712	3.21e-10	1.95e-07	13.2542	down-regulated
ISCA1	-2.1664	7.16402	-8.14667	4.26e-10	2.51e-07	12.9811	down-regulated
RAP1GAP	-3.30149	6.75711	-8.12605	4.55e-10	2.57e-07	12.9187	down-regulated
C9orf40	-1.67863	5.79964	-8.10786	4.82e-10	2.57e-07	12.8636	down-regulated
GADD45A	-2.02463	7.11782	-8.10674	4.84e-10	2.57e-07	12.8602	down-regulated
YOD1	-2.46189	7.5694	-8.04389	5.9e-10	2.84e-07	12.6697	down-regulated
DYNLL1	-1.07599	8.89189	-8.029	6.18e-10	2.91e-07	12.6244	down-regulated
MOSPD1	-1.21251	4.27623	-7.9972	6.83e-10	3.14e-07	12.5278	down-regulated
RNF14	-1.58024	7.08164	-7.94379	8.09e-10	3.62e-07	12.3653	down-regulated
CLIC2	-1.44253	4.29902	-7.79771	1.29e-09	5.04e-07	11.9192	down-regulated
TSPAN7	-2.12196	4.00655	-7.73844	1.55e-09	5.62e-07	11.7376	down-regulated
VTI1B	-1.33588	7.1148	-7.69583	1.78e-09	6.09e-07	11.6068	down-regulated
RIOK3	-2.05642	8.81791	-7.66532	1.96e-09	6.59e-07	11.5131	down-regulated
CREG1	-1.52766	8.45187	-7.65821	2.01e-09	6.63e-07	11.4913	down-regulated
ATP6V1D	-1.0537	6.69345	-7.61983	2.27e-09	7.36e-07	11.3732	down-regulated
MSI2	-1.10164	4.40306	-7.60359	2.39e-09	7.41e-07	11.3232	down-regulated
HIST1H1C	-1.55858	6.76848	-7.60205	2.4e-09	7.41e-07	11.3185	down-regulated
KANK2	-1.57664	4.5953	-7.58559	2.53e-09	7.56e-07	11.2677	down-regulated
CYB5A	-1.10244	6.1906	-7.50862	3.24e-09	8.73e-07	11.0303	down-regulated
HEMGN	-3.02359	6.83277	-7.50784	3.25e-09	8.73e-07	11.0279	down-regulated
GID4	-1.27082	5.74281	-7.48977	3.44e-09	8.95e-07	10.9721	down-regulated
GCLC	-1.30723	5.34121	-7.47652	3.59e-09	9.13e-07	10.9312	down-regulated
THOC7	-1.04248	7.03259	-7.4657	3.72e-09	9.33e-07	10.8977	down-regulated
IFIT1B	-3.05835	7.29827	-7.44249	4.01e-09	9.67e-07	10.8259	down-regulated
FAM104B	-1.08639	5.49499	-7.42506	4.24e-09	1.01e-06	10.772	down-regulated
TRAK2	-1.70837	7.26775	-7.37905	4.92e-09	1.14e-06	10.6295	down-regulated
CA2	-2.07357	7.45405	-7.37517	4.98e-09	1.14e-06	10.6175	down-regulated
BBOF1	-2.17567	5.41096	-7.37128	5.04e-09	1.14e-06	10.6054	down-regulated
SNX3	-1.30757	9.56974	-7.32991	5.76e-09	1.26e-06	10.4772	down-regulated
ARG2	-1.48396	3.63892	-7.3293	5.77e-09	1.26e-06	10.4753	down-regulated
C7orf73	-1.49514	7.58509	-7.28254	6.71e-09	1.4e-06	10.3301	down-regulated
TMCC2	-2.07936	6.57649	-7.24028	7.69e-09	1.56e-06	10.1988	down-regulated
SLC7A5	-1.43177	5.87882	-7.21596	8.32e-09	1.65e-06	10.1231	down-regulated
POC1B	-1.49395	6.77433	-7.20394	8.65e-09	1.69e-06	10.0857	down-regulated
DCUN1D1	-1.59945	6.90899	-7.18668	9.14e-09	1.74e-06	10.032	down-regulated
UBE2H	-1.79852	6.98416	-7.18301	9.25e-09	1.74e-06	10.0206	down-regulated
CETN2	-1.16765	7.65504	-7.17025	9.64e-09	1.78e-06	9.98081	down-regulated
TMEM56	-1.34698	3.6912	-7.14799	1.04e-08	1.83e-06	9.91147	down-regulated
STK11	-1.242	7.15943	-7.14073	1.06e-08	1.83e-06	9.88883	down-regulated
SLC14A1	-2.63567	6.11527	-7.10919	1.17e-08	1.98e-06	9.79051	down-regulated
NME4	-1.31595	5.87092	-7.09499	1.23e-08	2.01e-06	9.74621	down-regulated
ELOVL6	-1.37747	3.55757	-7.09059	1.25e-08	2.02e-06	9.73248	down-regulated
ACP1	-1.08067	7.03598	-7.07882	1.3e-08	2.05e-06	9.69575	down-regulated
GABARAPL2	-1.19279	9.6665	-7.0733	1.32e-08	2.07e-06	9.67855	down-regulated
TERF2IP	-1.22916	9.38874	-7.06589	1.35e-08	2.1e-06	9.65541	down-regulated
UBE2V1	-1.07656	5.7989	-7.05101	1.42e-08	2.17e-06	9.60894	down-regulated
ABCB10	-1.02922	6.85606	-6.97838	1.79e-08	2.66e-06	9.38199	down-regulated
SLC2A1	-1.68684	6.45578	-6.91288	2.22e-08	3.24e-06	9.17705	down-regulated
FAM46C	-2.61443	8.6174	-6.88572	2.42e-08	3.51e-06	9.09201	down-regulated
FECH	-2.36783	6.30718	-6.88114	2.46e-08	3.53e-06	9.07766	down-regulated
XK	-2.68885	5.725	-6.86787	2.57e-08	3.58e-06	9.03606	down-regulated
GYPE	-1.21931	3.3172	-6.86772	2.57e-08	3.58e-06	9.03559	down-regulated
YIPF6	-1.29715	7.71013	-6.86175	2.62e-08	3.63e-06	9.01689	down-regulated
RNF11	-1.78594	8.09166	-6.83126	2.89e-08	3.92e-06	8.92132	down-regulated
FHL2	-1.07697	4.28098	-6.82615	2.94e-08	3.95e-06	8.90531	down-regulated
SIAH2	-2.03894	8.80755	-6.81983	3e-08	3.98e-06	8.8855	down-regulated
CA1	-2.52274	6.60962	-6.81268	3.08e-08	4.05e-06	8.86306	down-regulated
UBE2M	-1.06206	7.25696	-6.78282	3.39e-08	4.31e-06	8.76941	down-regulated
RHCE	-1.24135	5.36938	-6.72269	4.12e-08	5.03e-06	8.58066	down-regulated
ARHGEF12	-1.65503	5.11985	-6.71825	4.18e-08	5.08e-06	8.56674	down-regulated
ABCG2	-1.37019	4.26858	-6.68325	4.69e-08	5.55e-06	8.45679	down-regulated
FHDC1	-2.19026	4.43881	-6.64499	5.31e-08	6.13e-06	8.33657	down-regulated
THEM5	-2.03203	4.06509	-6.61159	5.92e-08	6.59e-06	8.23155	down-regulated
ST13	-1.08146	8.48824	-6.58228	6.52e-08	7.08e-06	8.13938	down-regulated
SRRD	-1.56382	7.05756	-6.56454	6.9e-08	7.38e-06	8.08355	down-regulated
KAT2B	-1.30066	6.94636	-6.55798	7.05e-08	7.47e-06	8.06293	down-regulated
ACSL6	-1.38068	4.27994	-6.54107	7.45e-08	7.76e-06	8.00972	down-regulated
PPME1	-1.00773	5.09955	-6.52909	7.75e-08	7.92e-06	7.97202	down-regulated
HDGF	-1.26133	7.98722	-6.50932	8.27e-08	8.32e-06	7.90978	down-regulated
NTAN1	-1.31716	6.356	-6.46365	9.6e-08	8.94e-06	7.76602	down-regulated
SPTA1	-1.69787	3.61833	-6.45909	9.74e-08	9.03e-06	7.75164	down-regulated
EIF1B	-1.04575	9.18752	-6.38427	1.24e-07	1.09e-05	7.51598	down-regulated
TMEM200B	-1.26756	6.75585	-6.37977	1.26e-07	1.09e-05	7.50181	down-regulated
CDKL1	-1.22311	3.5176	-6.33259	1.47e-07	1.22e-05	7.35312	down-regulated
YPEL4	-1.60984	4.22974	-6.32411	1.51e-07	1.24e-05	7.32641	down-regulated
EPB41	-1.40872	5.87123	-6.30363	1.62e-07	1.3e-05	7.26187	down-regulated
RHD	-1.69684	4.40848	-6.30146	1.63e-07	1.31e-05	7.25503	down-regulated
AP2B1	-1.21416	6.93409	-6.28378	1.73e-07	1.35e-05	7.1993	down-regulated
C9orf78	-1.41231	9.42468	-6.25442	1.9e-07	1.43e-05	7.10673	down-regulated
NFIX	-1.36015	5.5625	-6.23689	2.01e-07	1.47e-05	7.0515	down-regulated
HMBS	-1.71969	7.09103	-6.21343	2.17e-07	1.56e-05	6.97754	down-regulated
GYPB	-2.02325	6.44609	-6.208	2.21e-07	1.57e-05	6.96042	down-regulated
PITHD1	-1.93155	9.38293	-6.19744	2.29e-07	1.6e-05	6.92712	down-regulated
ENDOD1	-1.03827	5.82014	-6.17997	2.43e-07	1.68e-05	6.87205	down-regulated
PRDX2	-1.84334	8.71612	-6.13941	2.77e-07	1.83e-05	6.74418	down-regulated
AGO2	-1.27365	6.63273	-6.13645	2.8e-07	1.84e-05	6.73484	down-regulated
PCTP	-1.38482	7.31968	-6.11714	2.98e-07	1.93e-05	6.67396	down-regulated
NCOA4	-1.0482	10.2225	-6.10856	3.06e-07	1.97e-05	6.64694	down-regulated
TUBG1	-1.0488	6.35335	-6.07949	3.37e-07	2.12e-05	6.5553	down-regulated
DPCD	-1.05635	4.71968	-6.05477	3.65e-07	2.23e-05	6.47737	down-regulated
FAM117A	-1.14536	8.31801	-6.05213	3.69e-07	2.24e-05	6.46906	down-regulated
RAD23A	-1.5032	8.14207	-6.05187	3.69e-07	2.24e-05	6.46822	down-regulated
PBX1	-1.12627	4.68665	-6.04423	3.78e-07	2.27e-05	6.44417	down-regulated
ACSM3	-1.68165	4.55783	-6.03886	3.85e-07	2.3e-05	6.42723	down-regulated
HRSP12	-1.36862	3.95756	-6.03281	3.93e-07	2.32e-05	6.40816	down-regulated
PAQR9	-1.36369	4.56713	-6.00384	4.32e-07	2.52e-05	6.31687	down-regulated
LRRC75A	-1.2256	5.4659	-5.99684	4.42e-07	2.56e-05	6.29479	down-regulated
RPIA	-1.55867	8.89551	-5.93861	5.34e-07	2.97e-05	6.11135	down-regulated
IGF2BP2	-1.23863	5.77987	-5.93258	5.45e-07	2.99e-05	6.09235	down-regulated
FIS1	-1.23135	8.26446	-5.91884	5.7e-07	3.11e-05	6.04908	down-regulated
ABCC13	-1.25915	4.16963	-5.89087	6.25e-07	3.35e-05	5.96099	down-regulated
XPO7	-1.10717	7.58995	-5.86872	6.72e-07	3.51e-05	5.89125	down-regulated
PA2G4	-1.11709	8.40656	-5.83592	7.48e-07	3.77e-05	5.78798	down-regulated
MXI1	-1.8572	7.74427	-5.83291	7.55e-07	3.79e-05	5.7785	down-regulated
PPP3R1	-1.05903	6.62516	-5.79996	8.41e-07	4.1e-05	5.67484	down-regulated
BSG	-1.44671	7.20879	-5.78225	8.91e-07	4.22e-05	5.61912	down-regulated
MYL6B	-1.19764	4.76777	-5.77362	9.16e-07	4.3e-05	5.59196	down-regulated
TPM1	-1.08665	5.32706	-5.76018	9.58e-07	4.45e-05	5.54971	down-regulated
CHPT1	-1.43849	8.77343	-5.7583	9.63e-07	4.45e-05	5.54381	down-regulated
SLC1A5	-1.65415	6.91067	-5.73337	1.05e-06	4.7e-05	5.46541	down-regulated
FAM104A	-1.43995	7.39553	-5.73255	1.05e-06	4.7e-05	5.46285	down-regulated
RBX1	-1.09244	8.45141	-5.71989	1.09e-06	4.85e-05	5.42305	down-regulated
FAM83A	-1.12596	4.83143	-5.69025	1.2e-06	5.2e-05	5.32989	down-regulated
GSPT1	-1.28793	7.76777	-5.66046	1.33e-06	5.58e-05	5.23633	down-regulated
GLRX5	-1.78978	10.381	-5.64013	1.42e-06	5.83e-05	5.17253	down-regulated
SMOX	-1.45918	6.69761	-5.63102	1.46e-06	5.98e-05	5.14391	down-regulated
TCP11L2	-1.76195	5.51873	-5.59676	1.63e-06	6.5e-05	5.03643	down-regulated
MPP1	-1.47013	10.1785	-5.59649	1.63e-06	6.5e-05	5.03559	down-regulated
MCUR1	-1.05384	6.31522	-5.58816	1.68e-06	6.63e-05	5.00946	down-regulated
CDKN2C	-1.01441	4.95268	-5.58586	1.69e-06	6.66e-05	5.00224	down-regulated
FOXO3	-1.34961	8.00745	-5.5787	1.73e-06	6.76e-05	4.97979	down-regulated
TRIM10	-1.16207	5.06154	-5.57295	1.76e-06	6.79e-05	4.96175	down-regulated
SMIM5	-1.31225	6.34497	-5.57115	1.77e-06	6.81e-05	4.9561	down-regulated
TK1	-1.14663	6.13316	-5.53943	1.97e-06	7.38e-05	4.85669	down-regulated
TSPO2	-1.28356	6.21309	-5.53424	2e-06	7.48e-05	4.84044	down-regulated
BNIP3L	-1.51087	10.7391	-5.52536	2.06e-06	7.64e-05	4.81261	down-regulated
SVBP	-1.03877	7.15339	-5.51717	2.12e-06	7.73e-05	4.78697	down-regulated
ANK1	-1.86877	6.51129	-5.51654	2.12e-06	7.73e-05	4.78499	down-regulated
SPTB	-1.04182	5.12609	-5.51252	2.15e-06	7.81e-05	4.77241	down-regulated
BMP2K	-1.09921	6.60809	-5.50159	2.23e-06	8.04e-05	4.7382	down-regulated
SELK	-1.01772	8.25541	-5.48855	2.32e-06	8.27e-05	4.69736	down-regulated
HES6	-1.47034	4.41787	-5.48406	2.36e-06	8.38e-05	4.68333	down-regulated
ANKRD9	-1.29088	6.52636	-5.46557	2.5e-06	8.73e-05	4.62548	down-regulated
KRT1	-2.56866	8.23437	-5.45857	2.56e-06	8.87e-05	4.60356	down-regulated
AHSP	-2.4383	8.89352	-5.42814	2.83e-06	9.62e-05	4.50843	down-regulated
EIF2AK1	-1.24633	6.9818	-5.42802	2.83e-06	9.62e-05	4.50807	down-regulated
BCL2L1	-1.33849	7.08058	-5.42593	2.85e-06	9.65e-05	4.50152	down-regulated
RGCC	-1.14857	8.17278	-5.40807	3.02e-06	0.000100799	4.44574	down-regulated
SNCA	-2.04433	9.56421	-5.38507	3.25e-06	0.000106355	4.3739	down-regulated
SLC48A1	-1.07478	6.74797	-5.37058	3.41e-06	0.000110709	4.32868	down-regulated
TFR2	-1.48828	4.65749	-5.35768	3.55e-06	0.000114457	4.28842	down-regulated
E2F2	-1.19645	5.81423	-5.33215	3.86e-06	0.000123026	4.20882	down-regulated
UBE2O	-1.12505	5.62502	-5.30225	4.25e-06	0.000131817	4.11564	down-regulated
GPR146	-1.56213	6.46906	-5.25658	4.93e-06	0.000148315	3.97351	down-regulated
ANKH	-1.0955	5.72887	-5.25504	4.96e-06	0.000148468	3.96872	down-regulated
ST6GALNAC4	-1.37389	7.06378	-5.25013	5.04e-06	0.000150052	3.95344	down-regulated
ELOF1	-1.23443	9.20014	-5.23681	5.26e-06	0.000155272	3.91203	down-regulated
OPTN	-1.14313	8.06805	-5.22514	5.46e-06	0.000159745	3.87576	down-regulated
KCNH2	-1.13206	5.49351	-5.20174	5.89e-06	0.000167868	3.80309	down-regulated
TMEM86B	-1.4914	6.93209	-5.18394	6.24e-06	0.000175417	3.74787	down-regulated
TGM2	-1.0103	5.06127	-5.18237	6.27e-06	0.00017605	3.74298	down-regulated
HK1	-1.17395	8.83734	-5.13985	7.19e-06	0.000194701	3.61118	down-regulated
ZNF23	-1.51626	4.76549	-5.11109	7.89e-06	0.000208763	3.52214	down-regulated
FKBP8	-1.25214	6.84404	-5.08235	8.66e-06	0.000224678	3.43326	down-regulated
TMOD1	-1.79921	7.41617	-5.07979	8.73e-06	0.000226222	3.42533	down-regulated
KLF1	-2.05529	7.70904	-5.05534	9.45e-06	0.000240175	3.3498	down-regulated
WNK1	-1.04431	6.92691	-5.05241	9.54e-06	0.000241763	3.34075	down-regulated
TAL1	-1.06196	6.05655	-5.03712	1e-05	0.000249796	3.29356	down-regulated
NEDD4L	-1.0094	4.63675	-5.02827	1.03e-05	0.000254764	3.26628	down-regulated
CNPPD1	-1.08449	9.01261	-5.01009	1.09e-05	0.000266571	3.21021	down-regulated
RAB2B	-1.50395	7.22546	-4.98148	1.2e-05	0.000283958	3.1221	down-regulated
SMIM24	-1.53401	7.25977	-4.94599	1.34e-05	0.000309852	3.01297	down-regulated
FURIN	-1.07666	7.42033	-4.93228	1.4e-05	0.000318691	2.97086	down-regulated
TPGS2	-1.56812	8.37617	-4.92291	1.45e-05	0.000326827	2.9421	down-regulated
RBM38	-1.59589	10.3812	-4.90976	1.51e-05	0.000335667	2.90175	down-regulated
PIM1	-1.09868	8.6935	-4.88165	1.65e-05	0.000362109	2.81557	down-regulated
CDC34	-1.20407	8.79578	-4.82967	1.95e-05	0.000410322	2.65653	down-regulated
MCOLN1	-1.16261	7.9904	-4.82621	1.97e-05	0.000413943	2.64598	down-regulated
DMTN	-1.42825	7.07817	-4.79957	2.14e-05	0.000438891	2.56466	down-regulated
TRIM58	-1.86504	8.9188	-4.79785	2.16e-05	0.00043988	2.55939	down-regulated
RNF123	-1.30569	6.53171	-4.77114	2.35e-05	0.000465809	2.478	down-regulated
SELENBP1	-2.03657	9.61831	-4.75421	2.48e-05	0.000480777	2.42646	down-regulated
JAZF1	-1.35018	7.63497	-4.754	2.48e-05	0.000480777	2.42581	down-regulated
ZMAT2	-1.10365	8.06949	-4.73058	2.67e-05	0.000504433	2.35459	down-regulated
FKBP1B	-1.31221	7.22133	-4.68204	3.12e-05	0.000566197	2.20729	down-regulated
PSMF1	-1.17981	7.52431	-4.68059	3.13e-05	0.000567279	2.20289	down-regulated
SLC4A1	-1.99399	8.5386	-4.65598	3.38e-05	0.000599981	2.1284	down-regulated
ZER1	-1.19199	6.81525	-4.65214	3.43e-05	0.000603885	2.11677	down-regulated
GMPR	-1.68724	9.01781	-4.65192	3.43e-05	0.000603885	2.11609	down-regulated
TNS1	-1.23954	6.44616	-4.61617	3.84e-05	0.000656867	2.0081	down-regulated
HPS1	-1.01331	6.50575	-4.61013	3.91e-05	0.000666438	1.98988	down-regulated
DNAJA4	-1.23501	6.40606	-4.55509	4.65e-05	0.000762654	1.82413	down-regulated
PINK1	-1.11261	8.22285	-4.54809	4.76e-05	0.000774954	1.8031	down-regulated
B4GALT3	-1.0368	8.54181	-4.52619	5.1e-05	0.000809884	1.73735	down-regulated
RNF10	-1.29714	10.1616	-4.52056	5.19e-05	0.000821583	1.72046	down-regulated
ACP5	-1.2341	7.39777	-4.51933	5.21e-05	0.000823365	1.71679	down-regulated
PPP2R5B	-1.06262	7.31513	-4.48484	5.81e-05	0.000891373	1.61348	down-regulated
ACKR1	-1.01445	6.24491	-4.46354	6.21e-05	0.000931642	1.54983	down-regulated
OSBP2	-1.42121	7.03545	-4.46313	6.21e-05	0.000932088	1.54861	down-regulated
TANGO2	-1.03607	7.16722	-4.44683	6.54e-05	0.00096782	1.49994	down-regulated
KLC3	-1.6558	6.41737	-4.40569	7.44e-05	0.00107447	1.37742	down-regulated
RILP	-1.0717	8.05485	-4.34303	9.04e-05	0.00124135	1.19155	down-regulated
KIF26A	-1.12815	2.46053	-4.32563	9.54e-05	0.00128686	1.1401	down-regulated
GATA1	-1.02837	6.60846	-4.28135	0.00010949	0.00141352	1.0095	down-regulated
TSPAN5	-1.54207	7.71764	-4.24605	0.000122123	0.00154077	0.905745	down-regulated
MBNL3	-1.28899	6.52636	-4.14997	0.000164161	0.00191318	0.62497	down-regulated
MKRN1	-1.08517	9.82392	-4.12685	0.000176216	0.00201497	0.557779	down-regulated
SLC6A8	-1.45287	8.23815	-4.11459	0.000182956	0.00206691	0.5222	down-regulated
EPB42	-1.70022	9.3708	-4.07299	0.000207746	0.00225879	0.401815	down-regulated
ALAS2	-1.45649	11.6363	-4.06862	0.000210529	0.00228377	0.389211	down-regulated
KEL	-1.26745	5.36631	-4.03205	0.000235318	0.00247974	0.283838	down-regulated
YBX3	-1.00148	11.7238	-4.00808	0.000253081	0.00261851	0.214991	down-regulated
RUNDC3A	-1.19911	7.30545	-4.00447	0.000255868	0.00263431	0.204632	down-regulated
CTSG	-1.59267	4.66346	-4.00044	0.000259016	0.00266089	0.193069	down-regulated
PIP4K2A	-1.14428	7.7188	-3.98856	0.000268503	0.0027389	0.159054	down-regulated
FAM210B	-1.43121	10.8458	-3.96925	0.000284655	0.00285631	0.103833	down-regulated
DPM2	-1.12467	8.67983	-3.92021	0.000330034	0.0031657	-0.0358938	down-regulated
RAB13	-1.00135	5.46672	-3.90115	0.000349511	0.00330218	-0.0900197	down-regulated
DCAF12	-1.33091	10.1421	-3.83662	0.000424027	0.00380714	-0.272284	down-regulated
CYSTM1	-1.12431	9.54526	-3.82773	0.000435431	0.00387179	-0.297292	down-regulated
FAXDC2	-1.00379	6.08479	-3.67423	0.000685956	0.00530544	-0.724726	down-regulated
HP	-1.15787	5.672	-3.66375	0.000707393	0.00543084	-0.753608	down-regulated
CNN3	-1.22523	2.87385	-3.65396	0.00072798	0.00552818	-0.780525	down-regulated
RNF182	-2.49026	5.41798	-3.65072	0.000734931	0.005563	-0.789441	down-regulated
MMP8	-1.43404	4.28109	-3.63721	0.000764576	0.00572063	-0.826531	down-regulated
HAGH	-1.00753	9.08401	-3.56643	0.00093972	0.00655886	-1.01977	down-regulated
PLEK2	-1.25797	6.42009	-3.49712	0.00114815	0.00754337	-1.20707	down-regulated
EIF1AY	-3.72939	5.07489	-3.47875	0.00121042	0.00782138	-1.25639	down-regulated
HBM	-1.16586	11.2598	-3.37458	0.00162937	0.00958063	-1.5334	down-regulated
TMEM158	-1.70174	7.22819	-3.30552	0.00197992	0.0109859	-1.71449	down-regulated
STRADB	-1.23701	8.99371	-3.29914	0.0020157	0.0111581	-1.73111	down-regulated
PGF	-1.26412	3.64607	-3.26196	0.00223674	0.0120003	-1.8276	down-regulated
UBXN6	-1.04004	9.85521	-3.25484	0.00228165	0.0121649	-1.84602	down-regulated
ARG1	-1.53353	4.97706	-3.21447	0.00255273	0.0131617	-1.94996	down-regulated
IFI27	-2.48348	9.13475	-3.20738	0.00260339	0.0133287	-1.96813	down-regulated
SESN3	-1.28319	7.36783	-3.13944	0.00313952	0.0152084	-2.14108	down-regulated
HBQ1	-1.12826	9.45312	-3.08676	0.00362534	0.0169049	-2.27364	down-regulated
ELANE	-1.21073	5.7357	-3.06295	0.0038675	0.017752	-2.33312	down-regulated
LCN2	-1.10907	7.23708	-3.01722	0.00437582	0.0193851	-2.44653	down-regulated
IGLL1	-1.19124	3.7512	-3.00901	0.00447342	0.0197292	-2.46676	down-regulated
CTGF	-1.19148	2.81067	-2.93032	0.00551911	0.0228114	-2.65906	down-regulated
LTF	-1.15251	6.90875	-2.84013	0.00699724	0.0269433	-2.87539	down-regulated
CD177	-1.20038	4.94838	-2.79271	0.007915	0.0293709	-2.98734	down-regulated
DNTT	-1.39493	3.13645	-2.67765	0.0106256	0.035993	-3.25362	down-regulated
ITLN1	-1.11153	5.45102	-2.65294	0.0113098	0.0375992	-3.3098	down-regulated
MYL4	-1.01413	9.70257	-2.56866	0.0139591	0.0436817	-3.49862	down-regulated
NLRP1	1.05461	6.77228	8.42754	1.77e-10	1.33e-07	13.826	up-regulated
SUSD6	1.0003	9.40265	8.09004	5.1e-10	2.59e-07	12.8096	up-regulated
RNASET2	1.02504	11.0593	7.78171	1.35e-09	5.17e-07	11.8702	up-regulated
PECAM1	1.18744	9.3595	7.29653	6.41e-09	1.36e-06	10.3735	up-regulated
SIGLEC7	1.41954	6.06512	7.19103	9.01e-09	1.74e-06	10.0455	up-regulated
MPPE1	1.15151	6.24747	7.15412	1.02e-08	1.82e-06	9.93058	up-regulated
DPEP2	1.35615	8.55846	6.98948	1.73e-08	2.58e-06	9.4167	up-regulated
RGS2	1.36406	11.4	6.87635	2.5e-08	3.56e-06	9.06265	up-regulated
ATP6V1B2	1.00754	9.82248	6.81946	3.01e-08	3.98e-06	8.88433	up-regulated
CXCR2	1.42114	10.6716	6.79944	3.21e-08	4.14e-06	8.82154	up-regulated
MPEG1	1.34702	8.5297	6.73469	3.96e-08	4.94e-06	8.61835	up-regulated
CPPED1	1.33153	8.87954	6.72341	4.11e-08	5.03e-06	8.58293	up-regulated
FRY	1.27216	6.06247	6.69807	4.47e-08	5.34e-06	8.50336	up-regulated
RTN1	1.05325	6.50004	6.5531	7.17e-08	7.53e-06	8.04759	up-regulated
CTSS	1.15847	10.8494	6.49659	8.62e-08	8.34e-06	7.86971	up-regulated
SGK1	1.26125	7.85981	6.48972	8.81e-08	8.46e-06	7.84808	up-regulated
LST1	1.01427	10.4283	6.39876	1.19e-07	1.05e-05	7.56163	up-regulated
WLS	1.39454	5.80647	6.36882	1.31e-07	1.11e-05	7.4673	up-regulated
SLC45A4	1.34261	7.24067	6.28815	1.7e-07	1.34e-05	7.21306	up-regulated
MYO1F	1.14713	8.98757	6.27369	1.79e-07	1.39e-05	7.1675	up-regulated
VMP1	1.14456	9.66955	6.26573	1.83e-07	1.4e-05	7.1424	up-regulated
SORL1	1.13139	10.5725	6.24243	1.98e-07	1.45e-05	7.06894	up-regulated
AMICA1	1.17418	8.28357	6.1561	2.62e-07	1.79e-05	6.79681	up-regulated
PTGS2	1.40691	5.06692	6.14432	2.73e-07	1.83e-05	6.75966	up-regulated
OLIG1	1.82169	5.41182	6.14139	2.75e-07	1.83e-05	6.75042	up-regulated
FAM174A	1.33366	5.14087	6.1401	2.76e-07	1.83e-05	6.74635	up-regulated
HCK	1.06446	10.0733	6.1174	2.98e-07	1.93e-05	6.6748	up-regulated
NRBF2	1.17383	8.03787	6.11321	3.02e-07	1.94e-05	6.6616	up-regulated
MYO5A	1.01498	5.81314	6.0899	3.26e-07	2.06e-05	6.5881	up-regulated
ADGRE3	1.48198	7.19026	6.03521	3.9e-07	2.32e-05	6.41571	up-regulated
PTAFR	1.15948	9.01843	5.9844	4.6e-07	2.65e-05	6.25559	up-regulated
MNDA	1.05078	12.3684	5.98146	4.65e-07	2.65e-05	6.24634	up-regulated
TIGD3	1.09675	5.71689	5.98131	4.65e-07	2.65e-05	6.24586	up-regulated
DUSP6	1.32256	9.19733	5.93247	5.45e-07	2.99e-05	6.09201	up-regulated
TYROBP	1.07732	11.691	5.87792	6.52e-07	3.48e-05	5.92021	up-regulated
PELI1	1.49943	7.45339	5.8759	6.56e-07	3.49e-05	5.91386	up-regulated
PIGX	1.019	6.32946	5.87025	6.68e-07	3.51e-05	5.89605	up-regulated
RNASE6	1.11802	9.27915	5.85789	6.96e-07	3.6e-05	5.85715	up-regulated
CFD	1.68533	8.01002	5.84887	7.17e-07	3.68e-05	5.82876	up-regulated
C10orf54	1.00141	9.19314	5.84081	7.36e-07	3.73e-05	5.80339	up-regulated
HAL	1.5081	7.12514	5.79078	8.66e-07	4.17e-05	5.64595	up-regulated
F2RL1	1.22141	5.80604	5.78855	8.73e-07	4.19e-05	5.63893	up-regulated
HVCN1	1.08579	8.14981	5.74884	9.94e-07	4.54e-05	5.51406	up-regulated
CST3	1.27502	8.25849	5.7059	1.14e-06	5.04e-05	5.37908	up-regulated
LYZ	1.39497	11.8016	5.70506	1.15e-06	5.04e-05	5.37646	up-regulated
FRAT2	1.12873	9.11706	5.68392	1.23e-06	5.28e-05	5.31004	up-regulated
CXCR1	1.27108	10.4816	5.66204	1.32e-06	5.56e-05	5.24131	up-regulated
RHOQ	1.03202	6.62046	5.65176	1.36e-06	5.64e-05	5.20903	up-regulated
TGFBI	1.40724	7.21057	5.61817	1.52e-06	6.17e-05	5.10361	up-regulated
ATP2B1	1.08403	6.05662	5.61514	1.54e-06	6.21e-05	5.09409	up-regulated
IGF2R	1.01635	8.53424	5.59504	1.64e-06	6.51e-05	5.03102	up-regulated
ST3GAL6	1.33947	4.44445	5.55647	1.86e-06	7.1e-05	4.91011	up-regulated
NCF2	1.10136	10.4528	5.48981	2.31e-06	8.25e-05	4.70132	up-regulated
FFAR2	1.25187	10.3318	5.46421	2.51e-06	8.76e-05	4.6212	up-regulated
IL13RA1	1.18681	6.94815	5.46085	2.54e-06	8.82e-05	4.6107	up-regulated
ST6GALNAC2	1.30862	6.41158	5.45089	2.62e-06	9.06e-05	4.57955	up-regulated
CCR3	1.84676	7.29563	5.44219	2.7e-06	9.3e-05	4.55235	up-regulated
OGFRL1	1.38688	4.80478	5.39038	3.2e-06	0.000105268	4.39048	up-regulated
PLAGL1	1.0745	5.98473	5.38744	3.23e-06	0.000106004	4.38131	up-regulated
P2RY13	1.17938	7.74215	5.36938	3.42e-06	0.000110951	4.32492	up-regulated
PID1	1.02223	4.67909	5.34175	3.74e-06	0.000119916	4.23873	up-regulated
PLEKHO1	1.20173	7.01736	5.24487	5.12e-06	0.000151805	3.9371	up-regulated
ARRDC3	1.04614	6.83152	5.23908	5.22e-06	0.000154374	3.91911	up-regulated
SLC7A7	1.19569	7.66443	5.21836	5.58e-06	0.000161775	3.85472	up-regulated
TMCC3	1.28056	6.38097	5.20845	5.76e-06	0.000165012	3.82394	up-regulated
KRT23	1.91595	7.46958	5.16954	6.54e-06	0.000182031	3.70319	up-regulated
IKBIP	1.12491	5.22485	5.14115	7.16e-06	0.00019417	3.61518	up-regulated
LGALS2	1.87714	7.34949	5.10242	8.12e-06	0.000213549	3.49531	up-regulated
SNX10	1.08496	7.18425	5.03918	9.95e-06	0.00024925	3.29994	up-regulated
CPVL	1.49543	8.95634	5.03176	1.02e-05	0.000252919	3.27704	up-regulated
CD14	1.20583	9.64558	4.98131	1.2e-05	0.000283958	3.1216	up-regulated
TLR8	1.10593	8.06074	4.93057	1.41e-05	0.000320059	2.9656	up-regulated
ARHGAP26	1.02386	7.1791	4.91742	1.47e-05	0.000329858	2.92523	up-regulated
MOSPD2	1.03627	7.75562	4.91653	1.48e-05	0.000330397	2.92252	up-regulated
TREM1	1.24079	9.31116	4.90654	1.52e-05	0.000338324	2.89187	up-regulated
CCR2	1.30958	6.89474	4.86	1.77e-05	0.000381397	2.74927	up-regulated
FAM198B	1.39431	5.89768	4.85809	1.78e-05	0.000382205	2.74343	up-regulated
EPB41L3	1.22339	4.50219	4.85049	1.82e-05	0.000388366	2.72017	up-regulated
VCAN	1.40685	8.05486	4.8354	1.91e-05	0.000403327	2.67405	up-regulated
HSPA6	1.27103	7.98302	4.81085	2.07e-05	0.00042988	2.59907	up-regulated
CEP19	1.10563	6.75246	4.77825	2.3e-05	0.000459026	2.49966	up-regulated
LILRB1	1.18575	5.27002	4.77754	2.3e-05	0.000459026	2.49747	up-regulated
LILRB2	1.12108	8.55204	4.76878	2.37e-05	0.000467349	2.47081	up-regulated
S1PR3	1.23864	4.78518	4.76124	2.42e-05	0.000474717	2.44785	up-regulated
FCN1	1.0797	11.3548	4.73878	2.6e-05	0.000495931	2.37952	up-regulated
MAP3K7CL	1.03015	5.75758	4.73082	2.67e-05	0.000504433	2.35532	up-regulated
AOAH	1.02203	8.35526	4.72972	2.68e-05	0.000504799	2.35198	up-regulated
TNFRSF10C	1.08138	8.19454	4.72339	2.73e-05	0.000513	2.33275	up-regulated
CLEC4A	1.05469	8.78807	4.71284	2.83e-05	0.000526284	2.30071	up-regulated
SHTN1	1.18622	5.46381	4.70043	2.94e-05	0.000542065	2.26305	up-regulated
CEBPD	1.05906	8.30398	4.69487	2.99e-05	0.000550105	2.24617	up-regulated
ABCG1	1.10293	6.55499	4.67035	3.23e-05	0.000581508	2.17188	up-regulated
RGS18	1.04505	8.3133	4.62268	3.76e-05	0.000648933	2.02774	up-regulated
SULF2	1.06706	8.50522	4.62161	3.77e-05	0.000650245	2.02452	up-regulated
TLR2	1.1187	7.47954	4.60841	3.93e-05	0.000669043	1.98469	up-regulated
MS4A14	1.07222	4.65962	4.51328	5.31e-05	0.000834989	1.69862	up-regulated
FGL2	1.07371	10.0999	4.39383	7.72e-05	0.00110313	1.34216	up-regulated
SDPR	1.59014	7.74829	4.35336	8.76e-05	0.00120915	1.22212	up-regulated
SMPDL3A	1.19783	4.72754	4.33665	9.22e-05	0.00125433	1.17267	up-regulated
LRRK2	1.02672	8.60665	4.2961	0.000104598	0.00136537	1.05294	up-regulated
CHI3L1	1.96968	7.61851	4.29409	0.000105252	0.00137105	1.04702	up-regulated
TLR7	1.11848	5.39133	4.18762	0.000146231	0.00176095	0.734691	up-regulated
TNFSF13B	1.14316	8.34833	4.17971	0.000149832	0.00179169	0.71161	up-regulated
TNFSF10	1.02091	9.95626	4.14584	0.000166256	0.00193399	0.612944	up-regulated
MS4A7	1.11633	6.78088	4.05634	0.000218557	0.00234381	0.35378	up-regulated
MX2	1.00856	8.88932	3.96241	0.000290601	0.00289217	0.0842954	up-regulated
CXCL5	1.11464	4.50125	3.95458	0.00029756	0.00293965	0.0619359	up-regulated
ALDH1A1	1.10614	5.88113	3.90562	0.000344841	0.00327268	-0.0773234	up-regulated
TMEM170B	1.10602	6.83315	3.87858	0.000374005	0.00346895	-0.153929	up-regulated
CD163	1.52667	6.70106	3.84064	0.00041897	0.00377253	-0.260976	up-regulated
CCR1	1.09708	6.18652	3.79065	0.000486269	0.00419574	-0.401293	up-regulated
PI3	1.23034	8.01393	3.66049	0.000714178	0.00546085	-0.762565	up-regulated
LOC100131541	1.04145	5.31593	3.64661	0.000743839	0.00561011	-0.800742	up-regulated
FCER1A	1.47697	6.56323	3.54052	0.00101299	0.0069263	-1.09001	up-regulated
IFIT2	1.38507	9.54205	3.45561	0.00129347	0.00816725	-1.31832	up-regulated
CLEC12A	1.25199	7.7888	3.27723	0.00214334	0.0116284	-1.78806	up-regulated
NRGN	1.08858	7.87066	3.17815	0.00282249	0.0140974	-2.04282	up-regulated
LRRN3	1.09499	5.84587	2.71724	0.00960857	0.0335444	-3.16285	up-regulated
MX1	1.16319	9.61166	2.62824	0.0120338	0.0392882	-3.36558	up-regulated
